# Supplementary material for: Leucine-rich repeat receptor-like gene screen reveals that Nicotiana RXEG1 regulates glycoside hydrolase 12 MAMP detection
Source: Nat Commun. 2018 Feb 9;9:594. doi: 10.1038/s41467-018-03010-8 (PMC5807360; doi:10.1038/s41467-018-03010-8)
Supplement: Supplementary file 6 — Supplementary Data 3 [file 41467_2018_3010_MOESM6_ESM.xlsx]

## Sheet: Sheet1
Supplementary Data 3 Coding sequences of RXEG1 and RXEGL1/2 and the fragments used for silencing.
Code	Sequence
RXEG1	ATGGGCAAAAGGGAATATCCAAGTTCAGCTCATTTCCTTGTTACTTTGTCTTTACTGCTCCTACAAGCAGCTTTTGGATTGACTCTGTGTATAGAAAAGGAGAGAGATGCCCTTCTTGAATTCAAAAGAGGTCTTAGTGATAATTTTGGTCAATTATCAACATGGGGTGATGAAGAAGATAAAAAAGAATGTTGCAAATGGAAAGGTATTGAATGTAACAAAACAACCGGTCATGTAATTGTTCTTGATCTTCATAATGCCTTTACTTGTTCTGCTAGTGCTTGTTTTGCTCCAAGATTGACAGGTAAACTTAGTCCTTCTTTACTTGAGTTGGAGTATTTGAATTTCTTGGACCTTAGTGTGAATGAATTTGAAAGAAGTGAAATACCAAGATTCATA…
RXEG1(s)	ATGGGCAAAAGGGAATATCCAAGTTCAGCTCATTTCCTTGTTACTTTGTCTTTACTGCTCCTACAAGCAGCTTTTGGATTGACTCTGTGTATAGAAAAGGAGAGAGATGCCCTTCTTGAATTCAAAAGAGGTCTTAGTGATAATTTTGGTCAATTATCAACATGGGGTGATGAAGAAGATAAAAAAGAATGTTGCAAATGGAAAGGTATTGAATGTAACAAAACAACCGGTCATGTAATTGTTCTTGATCTTCATAATGCCTTTACTTGTTCTGCTAGTGCTTGTTTTGCTCCAAGATTGACAGGTAAACTTAGTCCTTCTTTACTTGAGTTGGAGTATTTGAATTTCTTGGACCTTAGTGTGAATGAATTTGAAAGAAGTGAAATACCAAGATTCATA…
RXEGL1	ATGGATAAAAGGAAATATCCAAGATTAGATCATTTCCTTGTTACTTGGTCTTTATTGCTCTTACAGACAGCTTTAGGATTAACTTCAAGAGAAGTTAACAAAACCATGTGTATACAAAAGGAGAGAGATGCTCTTCTTGAGTTCAAAAGAGGCCTTATTGATGATTTTGATCGATTATCAACATGGGGCGATGAAGAAGATAAAAAAGAATGCTGCAAATGGAAGGGTATTGAATGTGACAAAAGAAGTGGTCATGTAACTGTTCTTGATCTTCACACTGAGGTTTCATGTCCAGTCCGTTCTTGTTTTGCGCCAATGTTGACAGGTAAACTTAGTCCTTCTCTACTTGAGTTGCACCATCTGAATTACTTGGACCTCAGTCATAATGGATTTGACAAA…
RXEGL1(s)	ATGGATAAAAGGAAATATCCAAGATTAGATCATTTCCTTGTTACTTGGTCTTTATTGCTCTTACAGACAGCTTTAGGATTAACTTCAAGAGAAGTTAACAAAACCATGTGTATACAAAAGGAGAGAGATGCTCTTCTTGAGTTCAAAAGAGGCCTTATTGATGATTTTGATCGATTATCAACATGGGGCGATGAAGAAGATAAAAAAGAATGCTGCAAATGGAAGGGTATTGAATGTGACAAAAGAAGTGGTCATGTAACTGTTCTTGATCTTCACACTGAGGTTTCATGTCCAGTCCGTTCTTGTTTTGCGCCAATGTTGACAGGTAAACTTAGTCCTTCTCTACTTGAGTTGCACCATCTGAATTACTTGGACCTCAGTCATAATGGATTTGACAAA…
RXEGL2	ATGAGAGGGCCATTACCAGATTTAGCATTGTTTCCATCATTGAGAGAGTTGCATCTTGGATTTCAATGGAGGATACCACAAGAATTTTGGGTCTCGTCCAATAGACTGGAAGGATTACCAAAAAGTATGGGACAACTATCAAACTTGGAAAGTATTGATGCCTCTTACAATGTCCTGAAGGGTATAATCATTGAGTCCCACCTTTCAAACCTCTCTAGTTTAGTAGATTTGGACTTATCGTTCAACTCGTTGGCTTTGAAGACAAGCTTCGATTGGCTTCCTCCTTTTCAGCTTCAATTTATAAACCTTCCATCTTGCAATTTGGGACCTTCTTTCCCCAAGTGGCTTCACAGTCAAAACAACTGTACTGTTCTTGAAATCTCTCTTGCAAATCTATCA…
RXEGL2(s)	ATGAGAGGGCCATTACCAGATTTAGCATTGTTTCCATCATTGAGAGAGTTGCATCTTGGATTTCAATGGAGGATACCACAAGAATTTTGGGTCTCGTCCAATAGACTGGAAGGATTACCAAAAAGTATGGGACAACTATCAAACTTGGAAAGTATTGATGCCTCTTACAATGTCCTGAAGGGTATAATCATTGAGTCCCACCTTTCAAACCTCTCTAGTTTAGTAGATTTGGACTTATCGTTCAACTCGTTGGCTTTGAAGACAAGCTTCGATTGGCTTCCTCCTTTTCAGCTTCAATTTATAAACCTTCCATCTTGCAATTTGGGACCTTCTTTCCCCAAGTGGCTTCACAGTCAAAACAACTGTACTGTTCTTGAAATCTCTCTTGCAAATCTATCA…
TRV:RXEG1-1	GACCTGTCAAGAAACCAGCTTTCTGGTATGATTCCTAAAGACCTTGCTAACTTGACTTTTATTGGTGTGTTGGACTTGTCAAACAACCACTTATCAGGGAGAATTCCATCAAGCACTCAACTCCAAACTTTTGAGAGATCATCCTACAGTGGTAACGCTAAACTCTGCGGTCCTCCTCTTCAAGAATGTCCCGGATATGCTCCCCCTAGCCCACGTATCGATCATAACAGCAACATGAATCCTCAAGAACTTGACGTTGATGATGATTTTCCATCTCTGGAGTTTTATATATCGATGGTGCTAGGTTTCTTTGTTGCATTCTGGGGAATCTTGGGCTCTTTAATTGTCAATCATTCTTGGAGGAATGCCTACTTCATATTCTTAATGGACACGAAGAAT…
TRV:RXEG1-2	TGAAGGAATCGGTCAAATGAAGATGTTGGAGTCACTTGACCTGTCAAGAAACCAGCTTTCTGGTATGATTCCTAAAGGCCTTGCTAACTTGACTTTTATTGGTGTTTTGGACTTGTCAAACAACCACTTATCAGGGAGAATTCCATCAAGCACTCAACTCCAAACTTTTGAGACATCATCCTATAGTGGTAATGCTCAACTCTGCGGCCCTCCTCTTGAAGAATGTCCTGGATTTGCTCCTCCTAGCCCCCGTATCAATCATGGTAGCAATATCAATCCCCAAGAACTTGGTGATGATGATGAGTTTCCGTCTCTGGAGTTTTATATATCAATGGTGCTCGGTTTCTTCG
TRV:RXEG1-3	GGTTTCAAGAGATAACTAAACTTCCTTTATTGAAAGAACTTGACTTGAGTCTTTGTGGACTCTCTAAATTAGTTCCATCTCCAGCTGAAATAGCCAATTCTTC
